# Supplementary material for: Resistance to Resveratrol Treatment in Experimental PTSD Is Associated with Abnormalities in Hepatic Metabolism of Glucocorticoids
Source: Int J Mol Sci. 2023 May 26;24(11):9333. doi: 10.3390/ijms24119333 (PMC10253377; doi:10.3390/ijms24119333)
Supplement: Supplementary file 1 [file ijms-24-09333-s001.zip]

Archive with 1 entries (1 files):
- ijms-2401520-supplementary.pdf
